# Supplementary material for: Metabolomics Analysis of the Prefrontal Cortex in a Rat Chronic Unpredictable Mild Stress Model of Depression
Source: Front Psychiatry. 2022 Mar 15;13:815211. doi: 10.3389/fpsyt.2022.815211 (PMC8965009; doi:10.3389/fpsyt.2022.815211)
Supplement: Supplementary file 1 [file Data_Sheet_1.ZIP]

Archive with 7 entries (6 files):
- Figure S/Fig S1.tif
- Figure S/Fig S2.tif
- Figure S/Fig S3.tif
- Figure S/Fig S4.tif
- Figure S/Supplementary table 1.doc
- Figure S/Supplementary table 2.doc
- Figure S/
